# Supplementary material for: Effect of endometrial thickness on obstetric and neonatal outcomes in assisted reproduction: a systematic review and meta-analysis
Source: Reprod Biol Endocrinol. 2023 Jun 13;21:55. doi: 10.1186/s12958-023-01105-6 (PMC10262454; doi:10.1186/s12958-023-01105-6)
Supplement: Supplementary file 7 — Additional file 7: Search strategy [file 12958_2023_1105_MOESM7_ESM.zip]

Archive with 4 entries (4 files):
- Cochrane search strategy.txt
- EMBASE search strategy.csv
- PUBMED search strategy.docx
- Web of Science search strategy.docx
