# Supplementary material for: Effect of endometrial thickness on obstetric and neonatal outcomes in assisted reproduction: a systematic review and meta-analysis
Source: Reprod Biol Endocrinol. 2023 Jun 13;21:55. doi: 10.1186/s12958-023-01105-6 (PMC10262454; doi:10.1186/s12958-023-01105-6)
Supplement: Supplementary file 7 — Additional file 7: Search strategy [file 12958_2023_1105_MOESM7_ESM.zip › Cochrane search strategy.txt]

Search Name:	
Date Run:	10/06/2021 10:02:49
Comment:	

ID	Search	Hits
#1	(thin endometrium):ti,ab OR (endometrial pattern):ti,ab OR (endometrial patterns):ti,ab OR (endometrial thickness):ti,ab OR (endometrial ultrasound):ti,ab or (endometrial ultrasonography):ti,ab OR (endometrial receptivity):ti,ab OR (endometrial characteristics):ti,ab OR (thinner endometrium):ti,ab OR (suboptimal endometrial development):ti,ab or  (endometrial development):ti,ab OR (endometrial thicknesses):ti,ab OR (endometrial stripe):ti,ab OR (endometrial stripe thickness):ti,ab OR (endometrial lining):ti,ab or (endometrial lining thickness):ti,ab OR (embryo implantation):ti,ab	4695
#2	MeSH descriptor: [Pregnancy Complications] explode all trees	12196
#3	(Complication, Pregnancy):ti,ab OR (Pregnancy Complication):ti,ab OR (Complications, Pregnancy):ti,ab OR (adverse pregnancy outcome):ti,ab OR (Obstetric outcome):ti,ab or (Obstetric complication):ti,ab OR (hypertensive disorders of pregnancy):ti,ab OR (Pregnancy-induced hypertension):ti,ab OR (pre-eclampsia):ti,ab OR (gestational diabetes mellitus):ti,ab or (postpartum hemorrhage):ti,ab OR (cesarean section):ti,ab OR (placenta previa):ti,ab OR (placental abruption):ti,ab OR (placenta accreta):ti,ab or (Cholestasis):ti,ab	21954
#4	#2 OR #3	30554
#5	MeSH descriptor: [Infant, Newborn, Diseases] explode all trees	7230
#6	(Neonatal outcome):ti,ab OR (Perinatal outcome):ti,ab OR (Neonatal death):ti,ab OR (Perinatal death):ti,ab OR (Neonatal morbidity):ti,ab or (Perinatal morbidity):ti,ab OR (Neonatal mortality):ti,ab OR (Perinatal mortality):ti,ab OR (fetal growth):ti,ab OR (growth restriction):ti,ab or (Birth weight):ti,ab OR (Birthweight):ti,ab OR (Gestational age):ti,ab OR (Gestational week):ti,ab OR (Preterm delivery):ti,ab or (Preterm birth):ti,ab OR (Macrosomia):ti,ab OR (small-for-gestational age):ti,ab OR (larger-for-gestational age):ti,ab	30065
#7	#4 or #5 or #6	54867
#8	MeSH descriptor: [Sperm Injections, Intracytoplasmic] explode all trees	590
#9	(Injection, Intracytoplasmic Sperm):ti,ab OR (Injections, Intracytoplasmic Sperm):ti,ab OR (Intracytoplasmic Sperm Injection):ti,ab OR (Sperm Injection, Intracytoplasmic):ti,ab OR (Intracytoplasmic Sperm Injections):ti,ab OR (ICSI):ti,ab OR (Injections, Sperm, Intracytoplasmic)	3422
#10	MeSH descriptor: [Reproductive Techniques, Assisted] explode all trees	3342
#11	(Assisted Reproductive Technique):ti,ab OR (Reproductive Technique, Assisted):ti,ab OR (Technique, Assisted Reproductive):ti,ab OR (Techniques, Assisted Reproductive):ti,ab OR (Assisted Reproductive Technics):ti,ab OR (Assisted Reproductive Technic):ti,ab OR (Reproductive Technic, Assisted):ti,ab OR (Reproductive Technics, Assisted):ti,ab OR (Technic, Assisted Reproductive):ti,ab OR (Technics, Assisted Reproductive):ti,ab OR (Assisted Reproductive Techniques):ti,ab OR (Reproductive Technology, Assisted):ti,ab OR (Assisted Reproductive Technologies):ti,ab OR (Assisted Reproductive Technology):ti,ab OR (Reproductive Technologies, Assisted):ti,ab OR (Technologies, Assisted Reproductive):ti,ab OR (Technology, Assisted Reproductive)	1201
#12	MeSH descriptor: [Fertilization in Vitro] explode all trees	2166
#13	(In Vitro Fertilization):ti,ab OR (In Vitro Fertilizations):ti,ab OR (Test-Tube Fertilization):ti,ab OR (Fertilization, Test-Tube):ti,ab OR (Fertilizations, Test-Tube):ti,ab OR (Test Tube Fertilization):ti,ab OR (Test-Tube Fertilizations):ti,ab OR (Fertilizations in Vitro):ti,ab OR (Test-Tube Babies):ti,ab OR (Babies, Test-Tube):ti,ab OR (Baby, Test-Tube):ti,ab OR (Test Tube Babies):ti,ab OR (Test-Tube Baby)	3535
#14	MeSH descriptor: [Insemination, Artificial] explode all trees	380
#15	(Eutelegenesis):ti,ab OR (Eutelegeneses):ti,ab OR (Artificial Insemination):ti,ab OR (Artificial Inseminations):ti,ab OR (Inseminations, Artificial)	182
#16	#8 OR #9 OR #10 OR #11 OR #12 OR #13 OR #14 #OR #15	8104
#17	#1 AND #7 AND #16	308
