# Supplementary material for: Effect of endometrial thickness on obstetric and neonatal outcomes in assisted reproduction: a systematic review and meta-analysis
Source: Reprod Biol Endocrinol. 2023 Jun 13;21:55. doi: 10.1186/s12958-023-01105-6 (PMC10262454; doi:10.1186/s12958-023-01105-6)
Supplement: Supplementary file 7 — Additional file 7: Search strategy [file 12958_2023_1105_MOESM7_ESM.zip › EMBASE search strategy.csv]

No.	Query	Results	Date
#18	#15 AND #16 AND #17	390	10 Jun 2021
#17	#4 OR #5 OR #6 OR #7	2051207	10 Jun 2021
#16	#1 OR #2 OR #3	9341	10 Jun 2021
#15	#8 OR #9 OR #10 OR #11 OR #12 OR #13 OR #14	119547	10 Jun 2021
#14	'eutelegenesis':ab,ti OR 'eutelegeneses':ab,ti OR 'artificial inseminations':ab,ti OR 'inseminations, artificial':ab,ti	232	10 Jun 2021
#13	'artificial insemination'/exp	20810	10 Jun 2021
#12	'fertilization in vitro':ab,ti OR 'in vitro fertilizations':ab,ti OR 'test-tube fertilization':ab,ti OR 'fertilization, test-tube':ab,ti OR 'fertilizations, test-tube':ab,ti OR 'test tube fertilization':ab,ti OR 'test-tube fertilizations':ab,ti OR 'fertilizations in vitro':ab,ti OR 'test-tube babies':ab,ti OR 'babies, test-tube':ab,ti OR 'baby, test-tube':ab,ti OR 'test tube babies':ab,ti OR 'tes…	1095	10 Jun 2021
#11	'in vitro fertilization'/exp	98156	10 Jun 2021
#10	'reproductive techniques, assisted':ab,ti OR 'assisted reproductive technique':ab,ti OR 'reproductive technique, assisted':ab,ti OR 'technique, assisted reproductive':ab,ti OR 'techniques, assisted reproductive':ab,ti OR 'assisted reproductive technics':ab,ti OR 'assisted reproductive technic':ab,ti OR 'reproductive technic, assisted':ab,ti OR 'reproductive technics, assisted':ab,ti OR 'technic, …	14303	10 Jun 2021
#9	'injection, intracytoplasmic sperm':ab,ti OR 'injections, intracytoplasmic sperm':ab,ti OR 'intracytoplasmic sperm injection':ab,ti OR 'sperm injection, intracytoplasmic':ab,ti OR 'intracytoplasmic sperm injections':ab,ti OR 'icsi':ab,ti OR 'injections, sperm, intracytoplasmic':ab,ti	19961	10 Jun 2021
#8	'intracytoplasmic sperm injection'/exp	22196	10 Jun 2021
#7	'neonatal outcome':ab,ti OR 'perinatal outcome':ab,ti OR 'neonatal death':ab,ti OR 'perinatal death':ab,ti OR 'neonatal morbidity':ab,ti OR 'perinatal morbidity':ab,ti OR 'neonatal mortality':ab,ti OR 'perinatal mortality':ab,ti OR 'fetal growth':ab,ti OR 'growth restriction':ab,ti OR 'birth weight':ab,ti OR 'birthweight':ab,ti OR 'gestational age':ab,ti OR 'gestational week':ab,ti OR 'preterm de…	243202	10 Jun 2021
#6	'newborn disease'/exp	1768884	10 Jun 2021
#5	'complication, pregnancy':ab,ti OR 'pregnancy complication':ab,ti OR 'complications, pregnancy':ab,ti OR 'adverse pregnancy outcome':ab,ti OR 'obstetric outcome':ab,ti OR 'obstetric complication':ab,ti OR 'hypertensive disorders of pregnancy':ab,ti OR 'pregnancy-induced hypertension':ab,ti OR 'pre-eclampsia':ab,ti OR 'gestational diabetes mellitus':ab,ti OR 'postpartum hemorrhage':ab,ti OR 'cesar…	106062	10 Jun 2021
#4	'pregnancy complication'/exp	158117	10 Jun 2021
#3	'endometrial thickness'/exp OR 'thin endometrium':ab,ti OR 'endometrial pattern':ab,ti OR 'endometrial patterns':ab,ti OR 'endometrial thickness':ab,ti OR 'endometrial ultrasound':ab,ti OR 'endometrial ultrasonography':ab,ti OR 'endometrial receptivity':ab,ti OR 'endometrial characteristics':ab,ti OR 'thinner endometrium':ab,ti OR 'suboptimal endometrial development':ab,ti OR 'endometrial develop…	9341	10 Jun 2021
#2	'thin endometrium':ab,ti OR 'endometrial pattern':ab,ti OR 'endometrial patterns':ab,ti OR 'endometrial thickness':ab,ti OR 'endometrial ultrasound':ab,ti OR 'endometrial ultrasonography':ab,ti OR 'endometrial receptivity':ab,ti OR 'endometrial characteristics':ab,ti OR 'thinner endometrium':ab,ti OR 'suboptimal endometrial development':ab,ti OR 'endometrial development':ab,ti OR 'endometrial thi…	8055	10 Jun 2021
#1	'endometrial thickness'/exp	3713	10 Jun 2021
